# Supplementary material for: Nutrient-wide association study of 92 foods and nutrients and breast cancer risk
Source: Breast Cancer Res. 2020 Jan 13;22:5. doi: 10.1186/s13058-019-1244-7 (PMC6958698; doi:10.1186/s13058-019-1244-7)
Supplement: Supplementary file 1 — Additional file 1: Means and standard deviations. Mean intake and standard deviation of the 92 foods and nutrients that were evaluated in the EPIC study. [file 13058_2019_1244_MOESM1_ESM.csv]

var	mean	raw standard deviation	energy adjusted standard deviation
apple/pear	70.48825019	82.54795076	81.98866839
banana	22.96808667	36.22343352	36.16984179
beef	13.3204736	16.39646666	15.91896975
beer/cider	38.00518148	104.1693307	103.7657632
berries	7.075216751	12.32074221	12.16557219
breakfast cereal	12.55546001	36.75703395	36.75690205
biscuits	6.706193182	12.3146688	11.95609595
bread	113.8631554	72.50066615	63.7401407
nonwhite bread	55.04724337	65.88742601	65.8041107
white bread	49.96861505	72.21801624	65.89026492
butter	3.997447181	7.901065052	7.680551534
cabbage	24.84429624	32.54215125	32.50963104
cake	32.71779606	39.53095701	36.55094381
cheese	41.33534525	35.81301164	32.10776792
chocolate	7.831526491	14.64745309	14.01925679
citrus fruit	52.71003333	63.69305493	62.94646904
coffee	346.8051782	342.037309	342.020264
cream puddings	12.24484143	21.93011251	21.64380259
crispbread	7.618946969	15.52115024	15.50113001
eggs	18.01287141	16.70703452	15.91767608
fish	29.7731595	31.19825023	30.90663307
fatty fish	10.45654445	14.0805908	13.93392197
lean fish	15.00608078	22.3161894	22.30278692
fish products	3.702068915	7.237378613	7.236710123
fortified wine	3.936771052	15.05320716	14.9976658
fruit	249.063848	182.5354944	175.6139578
fruiting veg	74.63428435	75.39785915	74.21883026
fruit/veg juice	65.29537997	110.1005772	109.0162566
grapes	9.522201752	16.53481363	16.30796897
ice cream	6.594549882	11.00654569	10.77897754
lamb	3.601485162	7.360779501	7.218672537
leafy veg	34.01241301	41.17919489	40.09731505
legumes	14.56405985	21.80141346	21.33489848
liver	1.774493278	4.352457426	4.272646913
margarine	8.813616821	12.51745472	12.45948398
vegetable margarine	5.458340634	9.954824923	9.930499766
mayonnaise	2.100779894	5.444792535	5.406875999
mollusks	3.20282675	5.783147609	5.702014197
mushrooms	5.684866697	8.907441948	8.812824905
nuts	3.886789788	8.139817679	7.926040105
offal	2.815283362	6.455921872	6.295557859
onion/garlic	11.67098844	14.04196222	13.92511503
pasta/grains	63.34204608	57.45460482	53.97347191
pod veg	8.748021951	12.81503191	12.60376011
pork	11.69284576	13.86937198	13.65208758
potato	76.37194552	58.90190551	58.00665128
poultry	18.54721993	18.89293406	18.52127676
processed meat	27.56181455	26.28536482	25.0763599
other processed meat	11.45176074	15.22851707	14.89043093
alcohol	8.540657469	12.22955933	11.92642042
calcium	980.3275573	428.9570429	336.5647054
beta carotene	3769.526621	2937.995639	2850.786021
carbohydrates	216.1954227	72.70492801	35.7401509
cholesterol	305.8653217	147.7198245	110.061712
monounsaturated fats	28.44301817	12.83600378	8.76840652
polyunsaturated fats	12.71286331	5.895678116	4.615169168
saturated fats	29.70353779	12.81339259	7.330625984
total fats	77.30076551	29.01555234	13.85456494
animal fats	34.77010708	17.01042558	12.64564776
plant fats	24.77820553	16.92134691	15.34939883
iron	12.4751912	3.986734002	2.356432753
fibre	22.22048306	7.617022415	5.883223851
potassium	3512.505137	1026.883258	714.4684459
magnesium	348.0857271	115.8677342	84.5873209
phosphorus	1441.122043	471.0990823	298.255927
total proteins	82.95124254	26.86565871	14.79196979
animal proteins	49.86402274	22.02327361	17.60428535
plant proteins	25.68761551	10.12470249	7.678322173
retinol	758.3628416	691.3877889	649.6984948
riboflavin	1.795223935	0.775384701	0.598592668
starch	113.3546293	46.76582403	32.14677286
sugar	99.03667727	42.68625062	31.45708513
thiamine	1.241935834	0.470159464	0.372745563
vit B12	6.276811752	4.075187764	3.609393413
vit B6	1.734950226	0.57122746	0.409571123
vit C	130.6712733	70.3044761	65.03475618
vit D	3.81444062	3.504597016	3.448570289
vit E	11.89549891	5.559271131	4.576772958
red meat	38.28105232	31.58485883	29.96886663
root veg	27.94885596	31.63300127	31.42638544
sauces	18.40279176	17.98757726	17.11872861
savoury biscuits	2.980429564	6.094632621	5.993459515
soft drinks	61.44744979	151.4676869	151.2167691
soups	47.88648588	76.29738734	74.93962964
spirits	1.897721177	7.827846913	7.814395566
stalk veg	9.617221922	13.0254716	12.83410917
stone fruit	32.63599896	47.08204611	45.46086441
sugars	16.80396058	19.01229417	18.04776614
tea	167.0900521	299.1692597	298.9507383
total milk	171.486872	190.892394	188.46516
wine	61.38130322	104.3339451	102.3699801
yoghurt	65.80170924	83.27434838	82.38186916
